# Supplementary material for: BCG Substrains Change Their Outermost Surface as a Function of Growth Media
Source: Vaccines (Basel). 2021 Dec 29;10(1):40. doi: 10.3390/vaccines10010040 (PMC8779077; doi:10.3390/vaccines10010040)
Supplement: Supplementary file 1 [file vaccines-10-00040-s001.zip]

Archive with 1 entries (1 files):
- vaccines-1461209-supplementary.pdf
